# Supplementary material for: Visualizing the dental biofilm matrix by means of fluorescence lectin-binding analysis
Source: J Oral Microbiol. 2017 Jul 9;9(1):1345581. doi: 10.1080/20002297.2017.1345581 (PMC5508396; doi:10.1080/20002297.2017.1345581)
Supplement: Supplemental_data.zip [file zjom_a_1345581_sm2449.zip]

Archive with 4 entries (4 files):
- Supplemental data/figure S2_corr.tif
- Supplemental data/Suppl__1.docx
- Supplemental data/Suppl__3.tif
- Supplemental data/Suppl__4.docx
